# Supplementary material for: The invasion, provenance and diversity of Vespa velutina Lepeletier (Hymenoptera: Vespidae) in Great Britain
Source: PLoS One. 2017 Sep 26;12(9):e0185172. doi: 10.1371/journal.pone.0185172 (PMC5614577; doi:10.1371/journal.pone.0185172)
Supplement: S1 Table — Details of the samples of yellow-legged hornets from Great Britain used in this study. The life stage of the individuals is given in column B, the sex of the individuals (as determined by morphological traits) is given in column C and the individuals presumed to be homozygotes (i.e. are homozygous for al markers tested) are indicated in column E. Microsatellite marker data for all the samples are given in columns F to AI. (XLSX) [file pone.0185172.s001.xlsx]

## Sheet: Sheet1
					Mplex 1				Mplex 2				Mplex 3						Mplex 4						Mplex 5				Mplex 6
Location/ identifier	Lifestage	Sex (Morphological)	Sample name	Homozygote	R1-36		List2020B		R1-80		R4-33		R4-114		R1-169		D2-185		LIST2018B		D3-15		VMA6		LIST2015		R4-26		R1-75		R4-100		VMA8
Tetbury nest	Adult	Male	AH012		99	109	187	193	110	110	204	208	138	138	156	156	206	206	109	109	162	162	240	242	174	182	248	248	148	148	175	175	264	264
Tetbury nest	Adult	Female	AH013		99	109	187	193	108	110	204	204	138	138	156	156	206	206	109	134	162	162	240	242	174	182	248	248	148	152	175	175	264	264
Tetbury nest	Adult	Male	AH014		99	109	187	187	110	110	204	204	138	138	156	156	206	206	109	109	162	162	240	242	174	182	248	248	148	148	175	175	264	264
Tetbury nest	Adult	Male	AH016		99	109	187	193	110	110	204	204	138	138	156	156	206	206	109	134	162	162	240	242	174	182	248	248	148	148	175	175	264	264
Tetbury nest	Adult	Male	AH017		99	109	187	193	108	110	204	208	138	138	156	156	206	206	109	134	162	162	240	242	174	182	248	248	148	148	175	175	264	264
Tetbury nest	Adult	Male	AH018		99	109	187	187	110	110	204	208	138	138	156	156	206	206	109	134	162	162	240	242	174	182	248	248	148	148	175	175	264	264
Tetbury nest	Adult	Female	AH019		99	109	187	193	110	110	204	204	138	138	156	156	206	212	109	134	162	162	240	242	174	182	248	248	148	152	175	175	264	264
Tetbury nest	Adult	Female	AH020		99	109	187	193	110	110	204	204	138	138	156	156	206	206	109	109	162	162	240	242	174	182	248	248	148	148	175	175	264	264
Tetbury nest	Adult	Female	AH022		99	109	187	187	110	110	204	208	138	138	156	156	206	212	109	134	162	162	240	242	174	182	248	248	148	152	175	175	264	264
Tetbury nest	Adult	Female	AH023		99	109	187	187	108	110	204	208	138	138	156	156	206	206	109	134	162	162	240	242	174	182	248	248	148	152	175	175	264	264
Tetbury nest	Adult	Female	AH024		99	109	187	193	110	110	204	204	138	138	156	156	206	212	109	109	162	162	240	242	174	182	248	248	148	152	175	175	264	264
Tetbury nest	Adult	Male	AH025		99	109	187	193	110	110	204	208	138	138	156	156	206	206	109	109	162	162	240	242	174	182	248	248	148	152	175	175	264	264
Tetbury nest	Adult	Female	AH026		99	109	187	193	110	110	204	208	138	138	156	156	206	212	109	109	162	162	240	242	174	182	248	248	148	152	175	175	264	264
Tetbury nest	Adult	Female	AH027		99	109	187	193	108	110	204	204	138	138	156	156	206	206	109	134	162	162	240	242	174	182	248	248	148	152	175	175	264	264
Tetbury nest	Adult	Female	AH029		99	109	187	193	110	110	204	204	138	138	156	156	206	206	109	109	162	162	240	242	174	182	248	248	148	148	175	175	264	264
Tetbury nest	Adult	Male	AH030		99	109	187	187	110	110	204	204	138	138	156	156	206	212	109	109	162	162	240	242	174	182	248	248	148	148	175	175	264	264
Tetbury nest	Adult	Female	AH031		99	109	187	187	108	110	204	208	138	138	156	156	206	206	109	109	162	162	240	242	174	182	248	248	148	152	175	175	264	264
Tetbury nest	Adult	Female	AH035		99	109	187	187	110	110	204	208	138	138	156	156	206	212	109	134	162	162	240	242	174	182	248	248	148	152	175	175	264	264
Tetbury nest	Adult	Female	AH036		99	109	187	193	108	110	204	208	138	138	156	156	206	212	109	109	162	162	240	242	174	182	248	248	148	148	175	175	264	264
Tetbury nest	Adult	Female	AH037		99	109	187	187	108	110	204	204	138	138	156	156	206	212	109	134	162	162	240	242	174	182	248	248	148	148	175	175	264	264
Tetbury nest	Adult	Female	AH045		99	109	187	193	108	110	204	208	138	138	156	156	206	212	109	109	162	162	240	242	174	182	248	248	148	152	175	175	264	264
Tetbury nest	Adult	Male	AH046		99	109	187	187	110	110	204	208	138	138	156	156	206	206	109	109	162	162	240	242	174	182	248	248	148	148	175	175	264	264
Tetbury nest	Adult	Female	AH047		99	109	187	187	108	110	204	208	138	138	156	156	206	206	109	109	162	162	240	242	174	182	248	248	148	148	175	175	264	264
Tetbury nest	Adult	Female	EB2483		99	109	187	187	108	110	204	204	138	138	156	156	206	206	109	109	162	162	240	242	174	182	248	248	148	152	175	175	264	264
Tetbury nest	Adult	Female	EB2485		99	109	187	187	110	110	204	208	138	138	156	156	206	212	109	134	162	162	240	242	174	182	248	248	148	148	175	175	264	264
Tetbury nest	Adult	Male	EB2528		99	109	187	187	108	110	204	204	138	138	156	156	206	206	109	134	162	162	240	242	174	182	248	248	148	148	175	175	264	264
Tetbury nest	Adult	Female	EB2529		99	109	187	193	110	110	204	208	138	138	156	156	206	212	109	134	162	162	240	242	174	182	248	248	148	152	175	175	264	264
Tetbury nest	Adult	Female	EB2530		99	109	187	193	108	110	204	208	138	138	156	156	206	206	109	109	162	162	240	242	174	182	248	248	148	152	175	175	264	264
Tetbury nest	Adult	Female	EB2531		99	109	187	187	108	110	204	208	138	138	156	156	206	212	109	134	162	162	240	242	174	182	248	248	148	152	175	175	264	264
Tetbury nest	Adult	Female	EB2532		99	109	187	193	108	110	204	204	138	138	156	156	206	206	109	109	162	162	240	242	174	182	248	248	148	148	175	175	264	264
Tetbury nest	Egg		E01	homozygote	99	99	193	193	110	110	208	208	138	138	156	156	206	206	109	109	162	162	240	240	182	182	248	248	152	152	175	175	264	264
Tetbury nest	Egg		E02	homozygote	99	99	187	187	110	110	208	208	138	138	156	156	206	206	134	134	162	162	240	240	182	182	248	248	152	152	175	175	264	264
Tetbury nest	Egg		E03	homozygote	99	99	187	187	108	108	204	204	138	138	156	156	206	206	109	109	162	162	240	240	182	182	248	248	152	152	175	175	264	264
Tetbury nest	Egg		E04		99	99	187	193	110	110	204	204	138	138	156	156	206	212	109	109	162	162	240	240	182	182	248	248	148	152	175	175	264	264
Tetbury nest	Egg		E05	homozygote	99	99	187	187	108	108	204	204	138	138	Missing data	Missing data	206	206	109	109	162	162	240	240	182	182	Missing data	Missing data	148	148	175	175	264	264
Tetbury nest	Egg		E06		99	109	187	193	Missing data	Missing data	204	208	Missing data	Missing data	Missing data	Missing data	206	212	109	134	162	162	240	242	Missing data	Missing data	Missing data	Missing data	148	148	175	175	264	264
Tetbury nest	Egg		E07	homozygote	99	99	187	187	108	108	208	208	Missing data	Missing data	Missing data	Missing data	212	212	134	134	162	162	240	240	Missing data	Missing data	Missing data	Missing data	152	152	175	175	264	264
Tetbury nest	Egg		E08	homozygote	99	99	187	187	108	108	208	208	138	138	Missing data	Missing data	206	206	134	134	162	162	240	240	182	182	248	248	152	152	175	175	264	264
Tetbury nest	Egg		E09	homozygote	99	99	187	187	108	108	208	208	138	138	156	156	206	206	134	134	162	162	240	240	182	182	248	248	152	152	175	175	264	264
Tetbury nest	Egg		E10	homozygote	99	99	187	187	108	108	208	208	Missing data	Missing data	Missing data	Missing data	206	206	134	134	162	162	240	240	182	182	248	248	152	152	175	175	264	264
Tetbury nest	Egg		E11	homozygote	99	99	187	187	110	110	204	204	138	138	156	156	212	212	109	109	162	162	240	240	182	182	248	248	148	148	175	175	264	264
Tetbury nest	Larva		3.3.10		99	109	187	187	108	110	204	204	138	138	156	156	206	212	109	134	162	162	240	242	174	182	248	248	148	148	175	175	264	264
Tetbury nest	Larva		3.3.6		99	109	187	187	108	110	204	204	138	138	156	156	206	206	109	109	162	162	240	242	174	182	248	248	148	148	175	175	264	264
Tetbury nest	Larva		3.3.7		99	109	187	193	110	110	204	204	138	138	156	156	206	212	109	109	162	162	240	242	174	182	248	248	148	148	175	175	264	264
Tetbury nest	Larva		3.3.8		99	109	187	187	110	110	204	208	138	138	156	156	206	212	109	134	162	162	240	240	174	182	248	248	148	148	175	175	264	264
Tetbury nest	Larva		3.3.9		99	109	187	193	108	110	204	208	138	138	156	156	206	206	109	134	162	162	240	242	174	182	248	248	148	148	175	175	264	264
Tetbury nest	Larva		4.10.10		99	109	187	193	110	110	204	204	138	138	156	156	206	212	109	134	162	162	240	242	174	182	248	248	148	152	175	175	264	264
Tetbury nest	Larva		4.10.11		99	109	187	187	108	110	204	204	138	138	156	156	206	206	109	134	162	162	240	242	174	182	248	248	148	152	175	175	264	264
Tetbury nest	Larva		4.10.8		99	109	187	193	108	110	204	208	138	138	156	156	206	212	109	134	162	162	240	242	174	182	248	248	148	152	175	175	264	264
Tetbury nest	Larva		4.11.10		99	109	187	187	110	110	204	204	138	138	156	156	206	206	109	134	162	162	240	242	174	182	248	248	148	152	175	175	264	264
Tetbury nest	Larva		4.11.11		99	109	187	187	110	110	204	204	138	138	156	156	206	212	109	109	162	162	240	242	174	182	248	248	148	152	175	175	264	264
Tetbury nest	Larva		4.11.8		99	109	187	193	110	110	204	204	138	138	156	156	206	212	109	134	162	162	240	242	174	182	248	248	Missing data	Missing data	Missing data	Missing data	Missing data	Missing data
Tetbury nest	Larva		4.15.8		99	109	187	187	108	110	204	208	138	138	156	156	206	206	109	134	162	162	240	240	174	182	248	248	148	152	175	175	264	264
Tetbury nest	Larva		4.15.9		99	109	187	193	108	110	204	204	138	138	156	156	206	206	109	134	162	162	240	242	174	182	248	248	148	148	175	175	264	264
Tetbury nest	Larva		4.9.9		99	109	187	193	110	110	204	204	138	138	156	156	206	212	109	109	162	162	240	240	174	182	248	248	148	148	175	175	264	264
Tetbury nest	Larva		EB2533		99	109	187	193	108	110	204	208	138	138	156	156	206	212	109	109	162	162	240	242	174	182	248	248	148	152	175	175	264	264
Tetbury nest	Larva		EB2534		99	109	187	187	108	110	204	208	138	138	156	156	206	206	109	134	162	162	240	242	174	182	248	248	148	152	175	175	264	264
Tetbury nest	Larva		EB2535		99	109	187	187	108	110	204	204	138	138	156	156	206	206	109	134	162	162	240	242	174	182	248	248	148	152	175	175	264	264
Tetbury nest	Larva		EB2536		99	109	187	187	110	110	204	204	138	138	156	156	206	212	109	134	162	162	240	242	174	182	248	248	148	152	175	175	264	264
Tetbury nest	Larva		EB2537		99	109	187	187	108	110	204	208	138	138	156	156	206	212	109	134	162	162	240	242	174	182	248	248	148	148	175	175	264	264
Tetbury nest	Larva		EB2538		99	109	187	193	110	110	204	204	138	138	156	156	206	212	109	134	162	162	240	242	174	182	248	248	148	152	175	175	264	264
Tetbury nest	Pupae		P01		99	109	187	187	110	110	204	204	138	138	156	156	206	206	109	134	162	162	240	242	174	182	248	248	148	152	175	175	264	264
Tetbury nest	Pupae		P02		99	109	187	187	108	110	204	208	138	138	156	156	206	206	109	109	162	162	240	242	174	182	248	248	148	152	175	175	264	264
Tetbury nest	Pupae		P03		99	109	187	187	110	110	204	208	138	138	156	156	206	206	109	109	162	162	240	242	174	182	248	248	148	148	175	175	264	264
Tetbury nest	Pupae		P04		99	109	187	193	110	110	204	204	138	138	156	156	206	206	109	134	162	162	240	242	174	182	248	248	148	148	175	175	264	264
Tetbury nest	Pupae		P05		99	109	187	193	108	110	204	208	138	138	156	156	206	206	109	134	162	162	240	242	174	182	248	248	148	148	175	175	264	264
Tetbury nest	Pupae		P06		99	109	187	187	110	110	204	208	138	138	156	156	206	206	109	134	162	162	240	242	174	182	248	248	148	152	175	175	264	264
Tetbury nest	Pupae		P07		99	109	187	193	110	110	204	204	138	138	156	156	206	206	109	134	162	162	240	242	174	182	248	248	148	148	175	175	264	264
Tetbury nest	Pupae		P08		99	109	187	187	108	110	204	208	138	138	156	156	206	212	109	109	162	162	240	242	174	182	248	248	148	148	175	175	264	264
Tetbury nest	Pupae		P09		99	109	187	193	108	110	204	204	138	138	156	156	206	206	109	109	162	162	240	242	174	182	248	248	148	148	175	175	264	264
Tetbury nest	Pupae		P10		99	109	187	187	110	110	204	208	138	138	156	156	206	206	109	134	162	162	240	242	174	182	248	248	148	148	175	175	264	264
Tetbury nest	Pupae		P11		99	109	187	193	110	110	204	204	138	138	156	156	206	206	109	109	162	162	240	242	174	182	248	248	148	152	175	175	264	264
Tetbury nest	Pupae		P12		99	109	187	187	108	110	204	204	138	138	156	156	206	206	109	109	162	162	240	242	174	182	248	248	148	148	175	175	264	264
Tetbury nest	Pupae		P13		99	109	187	187	110	110	204	208	138	138	156	156	206	206	109	109	162	162	240	242	174	182	248	248	148	152	175	175	264	264
Tetbury nest	Pupae		P14		99	109	187	193	110	110	204	204	138	138	156	156	206	206	109	109	162	162	240	242	174	182	248	248	148	148	175	175	264	264
Tetbury nest	Pupae		P15		99	109	187	193	110	110	204	204	138	138	156	156	206	206	109	134	162	162	240	242	174	182	248	248	148	148	175	175	264	264
Tetbury nest	Pupae		P16		99	109	187	193	110	110	Missing data	Missing data	138	138	156	156	206	212	109	109	162	162	240	242	174	182	248	248	148	148	175	175	264	264
Tetbury nest	Pupae		P17		99	109	187	193	108	110	204	208	138	138	156	156	206	206	109	134	162	162	240	242	174	182	248	248	148	148	175	175	264	264
Tetbury nest	Pupae		P18		99	109	187	193	110	110	204	208	138	138	156	156	206	206	109	109	162	162	240	242	174	182	248	248	148	152	175	175	264	264
Tetbury nest	Pupae		P19		99	109	187	193	110	110	204	208	138	138	156	156	206	206	109	134	162	162	240	242	174	182	248	248	148	148	175	175	264	264
Tetbury nest	Pupae		P20		99	109	187	187	108	110	204	204	138	138	156	156	206	212	109	134	162	162	240	242	174	182	248	248	148	148	175	175	264	264
Tetbury nest	Teneral adult	Male	TA01		99	109	187	187	110	110	204	204	138	138	156	156	206	206	109	134	162	162	240	242	174	182	248	248	148	152	175	175	264	264
Tetbury nest	Teneral adult	Male	TA02		99	109	187	187	108	110	204	208	Missing data	Missing data	156	156	206	206	109	109	162	162	240	242	174	182	248	248	148	148	175	175	264	264
Tetbury nest	Teneral adult	Male	TA03		99	109	187	193	108	110	204	208	138	138	156	156	206	212	109	109	162	162	240	242	174	182	248	248	148	148	175	175	264	264
Tetbury nest	Teneral adult	Male	TA04		99	109	187	187	110	110	204	208	138	138	156	156	206	206	109	134	162	162	240	242	174	182	248	248	148	148	175	175	264	264
Tetbury nest	Teneral adult	Male	TA05		99	109	187	187	110	110	204	204	138	138	156	156	206	206	109	134	162	162	240	242	174	182	248	248	148	148	175	175	264	264
Tetbury nest	Teneral adult	Male	TA06		99	109	187	187	108	110	204	208	138	138	156	156	206	206	109	109	162	162	240	242	174	182	248	248	148	148	175	175	264	264
Tetbury nest	Teneral adult	Male	TA07		99	109	187	187	110	110	204	204	138	138	156	156	206	212	109	134	162	162	240	242	174	182	248	248	148	148	175	175	264	264
Tetbury nest	Teneral adult	Male	TA08		99	109	187	187	110	110	204	204	138	138	156	156	206	206	109	109	162	162	240	242	174	182	248	248	148	152	175	175	264	264
Tetbury nest	Teneral adult	Male	TA10		99	109	187	187	110	110	204	204	138	138	156	156	206	212	109	109	162	162	240	242	174	182	248	248	148	152	175	175	264	264
Tetbury nest	Teneral adult	Female	TA13		99	109	187	193	110	110	204	208	138	138	156	156	206	206	109	134	162	162	240	242	174	182	248	248	148	152	175	175	264	264
Tetbury nest	Teneral adult	Female	TA15		99	109	187	193	108	110	204	208	138	138	156	156	206	212	109	134	162	162	240	242	174	182	248	248	148	152	175	175	264	264
Tetbury nest	Teneral adult	Female	TA18		99	109	187	193	110	110	204	204	138	138	156	156	206	206	109	134	162	162	240	242	174	182	248	248	148	148	175	175	264	264
Tetbury nest	Teneral adult	Female	TA20		99	109	187	187	110	110	204	208	138	138	156	156	206	212	109	109	162	162	240	242	174	182	248	248	148	152	175	175	264	264
Tetbury nest	Teneral adult	Female	TA22		99	109	187	193	110	110	204	208	138	138	156	156	206	212	109	109	162	162	240	242	174	182	248	248	148	148	175	175	264	264
Tetbury nest	Teneral adult	Female	TA23		99	109	187	187	108	110	204	208	138	138	156	156	206	206	109	134	162	162	240	242	174	182	248	248	148	152	175	175	264	264
Tetbury nest	Teneral adult	Female	TA24		99	109	187	187	110	110	204	204	138	138	156	156	206	212	109	134	162	162	240	242	174	182	248	248	148	148	175	175	264	264
Tetbury nest	Teneral adult	Female	TA25		99	109	187	187	110	110	204	204	138	138	156	156	206	206	109	134	162	162	240	242	174	182	248	248	148	152	175	175	264	264
Tetbury nest	Teneral adult	Male	TA26		99	109	187	187	110	110	204	204	138	138	156	156	206	212	109	109	162	162	240	242	174	182	248	248	148	148	175	175	264	264
Tetbury nest	Teneral adult	Female	TA27		99	109	187	187	108	110	204	208	138	138	156	156	206	206	109	109	162	162	240	242	174	182	248	248	148	148	175	175	264	264
Tetbury nest	Teneral adult	Female	TA28		99	109	187	193	110	110	204	204	138	138	156	156	206	206	109	109	162	162	240	242	174	182	248	248	148	152	175	175	264	264
Somerset	Adult	Female	EB2511		99	99	187	187	108	110	208	208	128	134	156	156	206	212	109	109	156	162	240	240	174	176	248	248	152	152	175	175	264	264
Bath	Adult		EB2561		99	109	187	187	110	110	204	208	128	138	156	162	206	206	109	109	156	166	240	242	182	182	248	248	140	148	175	179	248	264
Tetbury2	Adult	Female	EB2565		99	109	187	187	110	110	204	204	138	138	156	156	206	206	109	134	162	162	240	242	174	182	248	248	148	152	175	175	264	264
